# Supplementary material for: Systematic Review and Meta-Analysis on the Association Between Daily Niacin Intake and Glaucoma
Source: Nutrients. 2024 Oct 23;16(21):3604. doi: 10.3390/nu16213604 (PMC11547537; doi:10.3390/nu16213604)
Supplement: Supplementary file 1 [file nutrients-16-03604-s001.zip]

Archive with 1 entries (1 files):
- nutrients-3241739-supplementary.pdf
